# Supplementary material for: Clinical and Evolutionary Implications of Dynamic Coagulotoxicity Divergences in Bothrops (Lancehead Pit Viper) Venoms
Source: Toxins (Basel). 2022 Apr 22;14(5):297. doi: 10.3390/toxins14050297 (PMC9148167; doi:10.3390/toxins14050297)
Supplement: Supplementary file 1 [file toxins-14-00297-s001.zip]

Archive with 5 entries (5 files):
- Supplementary file S1 (TEG theory).pdf
- Supplementary file S2 (Bothrops tree).phy
- Supplementary file S3 (Data files for trees).xlsx
- Supplementary file S4 (R code).pdf
- Supplementary file S5 (TEG raw data).xlsx
