# Supplementary material for: Clinical and Evolutionary Implications of Dynamic Coagulotoxicity Divergences in Bothrops (Lancehead Pit Viper) Venoms
Source: Toxins (Basel). 2022 Apr 22;14(5):297. doi: 10.3390/toxins14050297 (PMC9148167; doi:10.3390/toxins14050297)
Supplement: Supplementary file 1 [file toxins-14-00297-s001.zip › Supplementary file S2 (Bothrops tree).phy]

(Bothrops_pictus:13.9,(((Bothrops_jararaca_RNB:0.1,Bothrops_jararaca_SR:0.1,Bothrops_jararaca_I:0.1):9.13425,(Bothrops_barnetti:4.057855,((((Bothrops_pubescens:0.85,Bothrops_diporus:0.85)10:0.78,Bothrops_pauloensis:1.63)19:1.62,(Bothrops_matogrossensis_PM:0.1,Bothrops_matogrossensis_B:0.1):3.15)9:0.63146,(Bothrops_neuwiedi_M:0.1,Bothrops_neuwiedi_C:0.1,Bothrops_neuwiedi_SP:0.1):3.78146)8:0.1763950000000003):5.176395)30:4.37683,((Bothrops_alternatus_M:0.1,Bothrops_alternatus_G:0.1,Bothrops_alternatus_A:0.1):11.555539999999999,((((((Bothrops_moojeni_GdN:0.1,Bothrops_moojeni_P:0.1):3.345235,Bothrops_leucurus:3.445235,(Bothrops_atrox_S:0.1,Bothrops_atrox_C:0.1,Bothrops_atrox_FG:0.1,Bothrops_atrox_SB:0.1,Bothrops_atrox_BMxSB:0.1,Bothrops_atrox_P:0.1):3.345235):0.7801250000000001,(Bothrops_asper_MYM:0.1,Bothrops_asper_IVM:0.1,Bothrops_asper_E:0.1,Bothrops_asper_SATVM:0.1,Bothrops_asper_CR:0.1):4.12536)47:1.189,(Bothrops_caribbaeus:3.34869,Bothrops_lanceolatus:3.34869)39:2.06567)56:4.15781,(Bothrops_jararacussu_C:0.1,Bothrops_jararacussu_J:0.1):9.47217)60:0.2048,(Bothrops_taeniata:4.32436,(Bothrops_oligolepis:2.16218,Bothrops_bilineata:2.16218):2.16218)54:5.45261)26:1.87857)66:1.95554)75:0.28892):29.393069999999998;
