# Supplementary material for: Clinical and Evolutionary Implications of Dynamic Coagulotoxicity Divergences in Bothrops (Lancehead Pit Viper) Venoms
Source: Toxins (Basel). 2022 Apr 22;14(5):297. doi: 10.3390/toxins14050297 (PMC9148167; doi:10.3390/toxins14050297)
Supplement: Supplementary file 1 [file toxins-14-00297-s001.zip › Supplementary file S3 (Data files for trees).xlsx]

## Sheet: Information
Supplementary file S3: Data files for trees
Each tab has the data used when running R software scripts found in supplementary file 4. The title of the tab indicates what the data is.
For example, Plasma Reaction Time Script tab has the data used when running the Plasma Reaction Time Script in supplementary file 4.
Note: to use data files in R software they need to be saved individually as .csv files. They can then be used when executing the scripts found in supplementary file 4.

## Sheet: Plasma Reaction Time Script
species	var
Bothrops_alternatus_A	98.3
Bothrops_alternatus_G	38.3
Bothrops_alternatus_M	1800
Bothrops_asper_CR	16.7
Bothrops_asper_E	10
Bothrops_asper_IVM	33.3
Bothrops_asper_MYM	10
Bothrops_asper_SATVM	411.7
Bothrops_atrox_BMxSB	66.7
Bothrops_atrox_C	93.3
Bothrops_atrox_FG	88.3
Bothrops_atrox_P	106.7
Bothrops_atrox_S	58.3
Bothrops_atrox_SB	83.3
Bothrops_barnetti	83.3
Bothrops_bilineata	561.7
Bothrops_caribbaeus	38.3
Bothrops_diporus	380
Bothrops_jararaca_I	63.3
Bothrops_jararaca_RNB	121.7
Bothrops_jararaca_SR	360
Bothrops_jararacussu_C	85
Bothrops_jararacussu_J	50
Bothrops_lanceolatus	208.3
Bothrops_leucurus	61.7
Bothrops_matogrossensis_B	28.3
Bothrops_matogrossensis_PM	76.7
Bothrops_moojeni_GdN	66.7
Bothrops_moojeni_P	21.7
Bothrops_neuwiedi_C	23.3
Bothrops_neuwiedi_M	25
Bothrops_neuwiedi_SP	71.7
Bothrops_oligolepis	93.3
Bothrops_pauloensis	23.3
Bothrops_pictus	1800
Bothrops_pubescens	30
Bothrops_taeniata	980

## Sheet: Plasma Amplitude Script
species	var
Bothrops_alternatus_A	22.1
Bothrops_alternatus_G	20.1
Bothrops_alternatus_M	1.7
Bothrops_asper_CR	25
Bothrops_asper_E	24
Bothrops_asper_IVM	25.2
Bothrops_asper_MYM	23.3
Bothrops_asper_SATVM	10.9
Bothrops_atrox_BMxSB	23.9
Bothrops_atrox_C	20.8
Bothrops_atrox_FG	20.5
Bothrops_atrox_P	20.7
Bothrops_atrox_S	20.6
Bothrops_atrox_SB	24.6
Bothrops_barnetti	23.3
Bothrops_bilineata	12.1
Bothrops_caribbaeus	17.9
Bothrops_diporus	10
Bothrops_jararaca_I	22.3
Bothrops_jararaca_RNB	18.7
Bothrops_jararaca_SR	8.9
Bothrops_jararacussu_C	21.3
Bothrops_jararacussu_J	23
Bothrops_lanceolatus	20.8
Bothrops_leucurus	21.6
Bothrops_matogrossensis_B	23.9
Bothrops_matogrossensis_PM	22
Bothrops_moojeni_GdN	21.2
Bothrops_moojeni_P	17.4
Bothrops_neuwiedi_C	19.6
Bothrops_neuwiedi_M	19.3
Bothrops_neuwiedi_SP	17.6
Bothrops_oligolepis	17.3
Bothrops_pauloensis	20.4
Bothrops_pictus	0
Bothrops_pubescens	20.1
Bothrops_taeniata	15.6

## Sheet: Fibrinogen Reaction Time Script
species	var
Bothrops_alternatus_A	1800
Bothrops_alternatus_G	1800
Bothrops_alternatus_M	1800
Bothrops_asper_CR	158.3
Bothrops_asper_E	58.3
Bothrops_asper_IVM	586.7
Bothrops_asper_MYM	1800
Bothrops_asper_SATVM	1800
Bothrops_atrox_BMxSB	86.7
Bothrops_atrox_C	90
Bothrops_atrox_FG	110
Bothrops_atrox_P	250
Bothrops_atrox_S	101.7
Bothrops_atrox_SB	96.7
Bothrops_barnetti	1800
Bothrops_bilineata	1800
Bothrops_caribbaeus	1800
Bothrops_diporus	1800
Bothrops_jararaca_I	141.7
Bothrops_jararaca_RNB	1800
Bothrops_jararaca_SR	161.7
Bothrops_jararacussu_C	220
Bothrops_jararacussu_J	170
Bothrops_lanceolatus	1800
Bothrops_leucurus	355
Bothrops_matogrossensis_B	618.3
Bothrops_matogrossensis_PM	511.7
Bothrops_moojeni_GdN	350
Bothrops_moojeni_P	266.7
Bothrops_neuwiedi_C	230
Bothrops_neuwiedi_M	973.3
Bothrops_neuwiedi_SP	1800
Bothrops_oligolepis	1800
Bothrops_pauloensis	303.3
Bothrops_pictus	1066.7
Bothrops_pubescens	933.3
Bothrops_taeniata	1800

## Sheet: Fibrinogen Amplitude Script
species	var
Bothrops_alternatus_A	0
Bothrops_alternatus_G	0
Bothrops_alternatus_M	0
Bothrops_asper_CR	4.1
Bothrops_asper_E	3.4
Bothrops_asper_IVM	2.6
Bothrops_asper_MYM	1.6
Bothrops_asper_SATVM	1.8
Bothrops_atrox_BMxSB	2.9
Bothrops_atrox_C	3.3
Bothrops_atrox_FG	3.1
Bothrops_atrox_P	2.4
Bothrops_atrox_S	2.5
Bothrops_atrox_SB	2.9
Bothrops_barnetti	1.6
Bothrops_bilineata	0
Bothrops_caribbaeus	0
Bothrops_diporus	0
Bothrops_jararaca_I	4.1
Bothrops_jararaca_RNB	1.5
Bothrops_jararaca_SR	5.3
Bothrops_jararacussu_C	6.3
Bothrops_jararacussu_J	5.6
Bothrops_lanceolatus	0
Bothrops_leucurus	2.4
Bothrops_matogrossensis_B	2.8
Bothrops_matogrossensis_PM	2.6
Bothrops_moojeni_GdN	3.1
Bothrops_moojeni_P	3.9
Bothrops_neuwiedi_C	3.3
Bothrops_neuwiedi_M	2.5
Bothrops_neuwiedi_SP	0.9
Bothrops_oligolepis	1.7
Bothrops_pauloensis	6.3
Bothrops_pictus	3.1
Bothrops_pubescens	4.5
Bothrops_taeniata	0
