# Supplementary material for: Clinical and Evolutionary Implications of Dynamic Coagulotoxicity Divergences in Bothrops (Lancehead Pit Viper) Venoms
Source: Toxins (Basel). 2022 Apr 22;14(5):297. doi: 10.3390/toxins14050297 (PMC9148167; doi:10.3390/toxins14050297)
Supplement: Supplementary file 1 [file toxins-14-00297-s001.zip › Supplementary file S5 (TEG raw data).xlsx]

## Sheet: Information
Supplementary file S5: Thrombelastography (TEG) raw data
This file contains all the raw data from TEG analyses. Data is set out as described below. Species name, locality, internal venom code, and whether the test was performed on plasma or fibrinogen is indicated.
TEG parameters SP, R, Angle, MA, and A are given for each replicate. A mean and standard deviation is also provided.
		Example
		Species name (Locality) (Internal venom code) (Plasma or Firbinogen)
	Replicates	SP	R	Angle	MA	A
	1	70	95	62.1	22.5	23.5
	2	65	100	55	19.2	20.5
	3	75	100	60.6	21.5	22.4
	Mean	70	98.3333	59.2333	21.0667	22.1333
	SD	5	2.88675	3.7421	1.69214	1.51767
Note for controls a descriptive title is given, indicating what was used (fibrinogen or plasma) and what control was performed, such as "Fibrinogen (Thrombin control)".
Note for venoms that did not clot fibrinogen a fibrinogen destruction test was performed. This test is titled: "Fibrinogen - add thrombin afer 30min"
Note that 1800*** indicates parameters recorded in seconds (SP or R) were not recorded in the test time (1800 seconds). N.A. means the data is not available - it was not recorded. For example this occurs for MA when A > 2mm.
See Methods section of published paper for full details on the TEG methodology

## Sheet: Fibrinogen and plasma results
	Fibrinogen (Thrombin control)							Plasma (Spontaneous control)							B. alternatus (MM, Brazil) (Balt 1) (Plasma)							B. alternatus (G, Brazil) (Balt 2) (Plasma)							B. alternatus (A, Brazil) (Balt 3) (Plasma)							B. jararaca (RN, Brazil) (Bj 1) (Plasma)							B. jararaca (SR, Brazil) (Bj 2) (Plasma)
Replicate	SP	R	Angle	MA	A			SP	R	Angle	MA	A			SP	R	Angle	MA	A			SP	R	Angle	MA	A			SP	R	Angle	MA	A			SP	R	Angle	MA	A			SP	R	Angle	MA	A
1	25	30	57.7	9.7	12.6			720	840	34.7	23.3	24.3			940	1800***	N.A.	N.A.	1.8			30	35	70.5	19.1	19.5			70	95	62.1	22.5	23.5			90	115	64.7	19.7	20			100	320	12.9	8.8	9.2
2	20	30	55.2	9.8	13.1			800	845	41.4	27.2	27.8			1070	1800***	N.A.	N.A.	1.6			35	40	71.2	19.7	20.2			65	100	55	19.2	20.5			95	125	58.9	17.5	18.5			125	385	12.9	9.2	9.9
3	30	35	56	9.4	12.1			815	900	42.7	25.4	26			1020	1800***	N.A.	N.A.	1.6			25	40	69.2	20.2	20.6			75	100	60.6	21.5	22.4			105	125	61	16.8	17.7			95	375	9.2	7.2	7.6
Mean	25	31.6667	56.3	9.63333	12.6			778.333	861.667	39.6	25.3	26.0333			1010	N.A.	N.A.	N.A.	1.66667			30	38.3333	70.3	19.6667	20.1			70	98.3333	59.2333	21.0667	22.1333			96.6667	121.667	61.5333	18	18.7333			106.667	360	11.6667	8.4	8.9
SD	5	2.88675	1.27671	0.208167	0.5			51.0718	33.2916	4.29302	1.95192	1.75024			65.5744	N.A.	N.A.	N.A.	0.11547			5	2.88675	1.01489	0.550757	0.556776			5	2.88675	3.7421	1.69214	1.51767			7.63763	5.7735	2.93655	1.51327	1.16762			16.0728	35	2.1362	1.0583	1.17898
	Fibrinogen destruction control (add 7ul mq/glyc)							Plasma (Thrombin control)							B. alternatus (MM, Brazil) (Balt 1) (Fibrinogen)							B. alternatus (G, Brazil) (Balt 2) (Fibrinogen)							B. alternatus (A, Brazil) (Balt 3) (Fibrinogen)							B. jararaca (RN, Brazil) (Bj 1) (Fibrinogen)							B. jararaca (SR, Brazil) (Bj 2) (Fibrinogen)
Replicate	SP	R	Angle	MA	A			SP	R	Angle	MA	A			SP	R	Angle	MA	A			SP	R	Angle	MA	A			SP	R	Angle	MA	A			SP	R	Angle	MA	A			SP	R	Angle	MA	A
1	1800***	1800***	N.A.	N.A.	0.1			20	30	66.9	25.6	27.6			1800***	1800***	N.A.	N.A.	0.2			1800***	1800***	N.A.	N.A.	0.2			1800***	1800***	N.A.	N.A.	0.4			485	1800***	N.A.	N.A.	1.3			75	160	14.8	2.9	5.1
2	1800***	1800***	N.A.	N.A.	0.1			10	25	63.9	26.7	28.6			1800***	1800***	N.A.	N.A.	0.2			1800***	1800***	N.A.	N.A.	0.2			1800***	1800***	N.A.	N.A.	0.3			555	1800***	N.A.	N.A.	1.5			90	155	17.8	3.1	5.4
3	1800***	1800***	N.A.	N.A.	0.1			20	30	68.8	28	29.5			1800***	1800***	N.A.	N.A.	0.2			1800***	1800***	N.A.	N.A.	0.2			1800***	1800***	N.A.	N.A.	0.3			520	1800***	N.A.	N.A.	1.6			110	170	17.8	3	5.4
Mean	N.A.	N.A.	N.A.	N.A.	0.1			16.6667	28.3333	66.5333	26.7667	28.5667			N.A.	N.A.	N.A.	N.A.	0.2			N.A.	N.A.	N.A.	N.A.	0.2			N.A.	N.A.	N.A.	N.A.	0.333333			520	N.A.	N.A.	N.A.	1.46667			91.6667	161.667	16.8	3	5.3
SD	N.A.	N.A.	N.A.	N.A.	1.69967e-17			5.7735	2.88675	2.47049	1.20139	0.950438			N.A.	N.A.	N.A.	N.A.	3.39935e-17			N.A.	N.A.	N.A.	N.A.	3.39935e-17			N.A.	N.A.	N.A.	N.A.	0.057735			35	N.A.	N.A.	N.A.	0.152753			17.5594	7.63763	1.73205	0.1	0.173205
	Fibrinogen destruction control (add 7ul liquid fib)							Plasma (Fxa control)							B. alternatus (MM, Brazil) (Balt 1)							B. alternatus (G, Brazil) (Balt 2)							B. alternatus (A, Brazil) (Balt 3)
															(Fibrinogen - add thrombin afer 30min)							(Fibrinogen - add thrombin afer 30min)							(Fibrinogen - add thrombin afer 30min)
Replicate	SP	R	Angle	MA	A			SP	R	Angle	MA	A			SP	R	Angle	MA	A			SP	R	Angle	MA	A			SP	R	Angle	MA	A
1	30	40	62.5	11.8	14.9			25	30	77.1	26.9	28.5			30	70	29.6	8.3	9.9			45	150	12.3	2.9	3.8			60	660	2.7	2.1	2.4
2	25	35	63	12.7	15.5			25	30	76.6	25.9	27.5			35	70	31.4	7.3	8.8			50	195	9.6	2.7	3.5			15	180	8.5	2.6	3.2
3	35	40	63.8	13.4	15.2			25	35	75.3	25.7	27.2			25	55	37.8	9.1	10.2			55	165	12.1	2.8	3.5			30	225	6.7	2.6	3.5
Mean	30	38.3333	63.1	12.6333	15.2			25	31.6667	76.3333	26.1667	27.7333			30	65	32.9333	8.23333	9.63333			50	170	11.3333	2.8	3.6			35	355	5.96667	2.43333	3.03333
SD	5	2.88675	0.655744	0.802081	0.3			0	2.88675	0.929157	0.64291	0.680686			5	8.66025	4.30968	0.90185	0.737111			5	22.9129	1.50444	0.1	0.173205			22.9129	265.094	2.96873	0.288675	0.568624
[truncated: 160 more columns]
